# Supplementary material for: Decryption of sequence, structure, and functional features of SINE repeat elements in SINEUP non-coding RNA-mediated post-transcriptional gene regulation
Source: Nat Commun. 2024 Feb 21;15:1400. doi: 10.1038/s41467-024-45517-3 (PMC10881587; doi:10.1038/s41467-024-45517-3)
Supplement: Supplementary file 5 — Supplementary Data 2 [file 41467_2024_45517_MOESM5_ESM.xlsx]

## Sheet: AS_Uchl1_SINEB2_Nuc
AS Uchl1 SINEB2 nuclear		A. = Atom
Base-pair	Interaction type
A.A2 - A.G3	stacking
A.G3 - A.U4	stacking
A.G3 - A.C167	stacking
A.G5 - A.C6	stacking
A.G5 - A.U165	stacking
A.C6 - A.U7	stacking
A.U7 - A.A8	stacking
A.A8 - A.G9	stacking
A.A8 - A.A162	stacking
A.G9 - A.A10	stacking
A.G9 - A.U161	stacking
A.A10 - A.G11	stacking
A.G11 - A.G12	stacking
A.G11 - A.U159	stacking
A.G12 - A.C158	stacking
A.A13 - A.G14	stacking
A.G14 - A.G15	stacking
A.G14 - A.U155	stacking
A.G15 - A.U16	stacking
A.G15 - A.C153	stacking
A.U16 - A.C17	stacking
A.C17 - A.A18	stacking
A.A18 - A.G19	stacking
A.A18 - A.G149	stacking
A.G19 - A.A20	stacking
A.G19 - A.U148	stacking
A.A20 - A.A21	stacking
A.A21 - A.A143	stacking
A.G22 - A.A23	stacking
A.A23 - A.G24	stacking
A.G24 - A.G25	stacking
A.G24 - A.U140	stacking
A.G25 - A.G26	stacking
A.G25 - A.C139	stacking
A.G26 - A.C27	stacking
A.C27 - A.A28	stacking
A.A28 - A.U29	stacking
A.A28 - A.G136	stacking
A.U30 - A.G31	stacking
A.U30 - A.G134	stacking
A.G31 - A.G32	stacking
A.G31 - A.A133	stacking
A.G32 - A.A33	stacking
A.A33 - A.U34	stacking
A.U34 - A.C35	stacking
A.C35 - A.C36	stacking
A.C35 - A.A129	stacking
A.C36 - A.C37	stacking
A.C36 - A.G127	stacking
A.C37 - A.C38	stacking
A.C38 - A.C39	stacking
A.C39 - A.G121	stacking
A.A40 - A.G41	stacking
A.A40 - A.G119	stacking
A.G41 - A.U118	stacking
A.A42 - A.A43	stacking
A.A43 - A.C44	stacking
A.C44 - A.U45	stacking
A.G46 - A.G47	stacking
A.A48 - A.G49	stacking
A.G49 - A.U50	stacking
A.U50 - A.U51	stacking
A.A54 - A.C55	stacking
A.G56 - A.G57	stacking
A.C62 - A.G89	stacking
A.U63 - A.C64	stacking
A.U63 - A.G88	stacking
A.G65 - A.U66	stacking
A.G65 - A.G86	stacking
A.G67 - A.G68	stacking
A.G67 - A.A84	stacking
A.G68 - A.U69	stacking
A.G68 - A.C83	stacking
A.G70 - A.G71	stacking
A.G70 - A.A81	stacking
A.G71 - A.U72	stacking
A.G71 - A.C80	stacking
A.U72 - A.U73	stacking
A.A77 - A.A78	stacking
A.A78 - A.C79	stacking
A.C79 - A.C80	stacking
A.A81 - A.C82	stacking
A.C82 - A.C83	stacking
A.A84 - A.U85	stacking
A.G86 - A.U87	stacking
A.U87 - A.G88	stacking
A.A90 - A.U91	stacking
A.G92 - A.G93	stacking
A.G92 - A.A106	stacking
A.G93 - A.A94	stacking
A.U95 - A.A96	stacking
A.C104 - A.C105	stacking
A.C105 - A.A106	stacking
A.A107 - A.A108	stacking
A.A108 - A.C109	stacking
A.C109 - A.A110	stacking
A.A110 - A.C111	stacking
A.C111 - A.U112	stacking
A.G114 - A.U115	stacking
A.G119 - A.G121	stacking
A.C122 - A.A123	stacking
A.G127 - A.C128	stacking
A.U130 - A.C131	stacking
A.C131 - A.C132	stacking
A.C132 - A.A133	stacking
A.A133 - A.G134	stacking
A.G134 - A.U135	stacking
A.G136 - A.C137	stacking
A.C137 - A.U138	stacking
A.C139 - A.U140	stacking
A.U140 - A.U141	stacking
A.U141 - A.A142	stacking
A.A143 - A.C147	stacking
A.G149 - A.A150	stacking
A.A150 - A.C152	stacking
A.C153 - A.A154	stacking
A.C156 - A.U157	stacking
A.C158 - A.U159	stacking
A.U159 - A.U160	stacking
A.U161 - A.A162	stacking
A.A162 - A.G163	stacking
A.G163 - A.C164	stacking
A.U165 - A.C166	stacking
A.C166 - A.C167	stacking

## Sheet: AS_Uchl1_SINEB2_Cyt
AS Uchl1 SINEB2 cytoplasmic		A. = Atom
Base-pair	Interaction type
A.A2 - A.G3	stacking
A.G3 - A.U4	stacking
A.G3 - A.C167	stacking
A.G5 - A.C6	stacking
A.G5 - A.U165	stacking
A.U7 - A.A8	stacking
A.U7 - A.G163	stacking
A.A8 - A.A162	stacking
A.G9 - A.A10	stacking
A.G9 - A.U161	stacking
A.A10 - A.G11	stacking
A.G11 - A.G12	stacking
A.G11 - A.U159	stacking
A.G12 - A.A13	stacking
A.G12 - A.C158	stacking
A.A13 - A.G14	stacking
A.G14 - A.G15	stacking
A.G14 - A.U155	stacking
A.G15 - A.U16	stacking
A.G15 - A.C153	stacking
A.U16 - A.C17	stacking
A.C17 - A.A18	stacking
A.A18 - A.G19	stacking
A.A18 - A.G149	stacking
A.G19 - A.A20	stacking
A.G19 - A.U148	stacking
A.A20 - A.A21	stacking
A.A21 - A.A143	stacking
A.G22 - A.A23	stacking
A.A23 - A.G24	stacking
A.G24 - A.G25	stacking
A.G24 - A.U140	stacking
A.G25 - A.G26	stacking
A.G25 - A.C139	stacking
A.G26 - A.C27	stacking
A.C27 - A.A28	stacking
A.A28 - A.U29	stacking
A.A28 - A.G136	stacking
A.U30 - A.G31	stacking
A.U30 - A.G134	stacking
A.G31 - A.G32	stacking
A.G31 - A.A133	stacking
A.G32 - A.A33	stacking
A.A33 - A.U34	stacking
A.U34 - A.C35	stacking
A.C35 - A.C36	stacking
A.C36 - A.C37	stacking
A.C36 - A.G127	stacking
A.C38 - A.C39	stacking
A.A40 - A.G119	stacking
A.G41 - A.U118	stacking
A.A43 - A.C44	stacking
A.C44 - A.U45	stacking
A.G46 - A.G47	stacking
A.G47 - A.A48	stacking
A.A48 - A.G49	stacking
A.G49 - A.U50	stacking
A.U50 - A.U51	stacking
A.U51 - A.A52	stacking
A.A52 - A.U53	stacking
A.A52 - A.A59	stacking
A.G56 - A.G57	stacking
A.A59 - A.A60	stacking
A.A60 - A.C61	stacking
A.G65 - A.U66	stacking
A.U66 - A.G67	stacking
A.G67 - A.G68	stacking
A.G67 - A.A84	stacking
A.G68 - A.U69	stacking
A.G68 - A.C83	stacking
A.G70 - A.G71	stacking
A.G70 - A.A81	stacking
A.G71 - A.U72	stacking
A.U72 - A.U73	stacking
A.A77 - A.A78	stacking
A.A78 - A.C79	stacking
A.C79 - A.C80	stacking
A.C80 - A.A81	stacking
A.A81 - A.C82	stacking
A.C83 - A.A84	stacking
A.A84 - A.U85	stacking
A.G86 - A.U87	stacking
A.G88 - A.A110	stacking
A.G89 - A.A90	stacking
A.A90 - A.U91	stacking
A.G92 - A.G93	stacking
A.G92 - A.A106	stacking
A.G93 - A.A94	stacking
A.G93 - A.C105	stacking
A.A94 - A.U95	stacking
A.U95 - A.A96	stacking
A.U97 - A.U98	stacking
A.A100 - A.U102	stacking
A.C104 - A.C105	stacking
A.C105 - A.A106	stacking
A.A108 - A.C109	stacking
A.C109 - A.A110	stacking
A.A110 - A.C111	stacking
A.G113 - A.G114	stacking
A.G114 - A.U115	stacking
A.C117 - A.U118	stacking
A.C122 - A.A123	stacking
A.G127 - A.C128	stacking
A.U130 - A.C131	stacking
A.C132 - A.A133	stacking
A.A133 - A.G134	stacking
A.G134 - A.U135	stacking
A.G136 - A.C137	stacking
A.C137 - A.U138	stacking
A.C139 - A.U140	stacking
A.U140 - A.U141	stacking
A.U141 - A.A142	stacking
A.A143 - A.C147	stacking
A.U148 - A.G149	stacking
A.G149 - A.A150	stacking
A.U155 - A.C156	stacking
A.U159 - A.U160	stacking
A.U161 - A.A162	stacking
A.A162 - A.G163	stacking
A.G163 - A.C164	stacking
A.U165 - A.C166	stacking
A.C166 - A.C167	stacking

## Sheet: FRAM_Nuc
FRAM nuclear		A. = Atom
Base-pair	Interaction type
A.C3 - A.G117	stacking
A.A4 - A.G5	stacking
A.G5 - A.C6	stacking
A.A7 - A.C8	stacking
A.A7 - A.G113	stacking
A.C8 - A.A9	stacking
A.A9 - A.G10	stacking
A.G10 - A.U11	stacking
A.G13 - A.C14	stacking
A.G13 - A.G107	stacking
A.U15 - A.C16	stacking
A.C18 - A.A72	stacking
A.C18 - A.G73	stacking
A.C20 - A.C21	stacking
A.C21 - A.U22	stacking
A.C29 - A.G44	stacking
A.U30 - A.A31	stacking
A.U30 - A.G43	stacking
A.A31 - A.U32	stacking
A.C33 - A.A34	stacking
A.A34 - A.G39	stacking
A.G39 - A.A40	stacking
A.A40 - A.G41	stacking
A.G41 - A.A42	stacking
A.A42 - A.G43	stacking
A.G43 - A.G44	stacking
A.A48 - A.G49	stacking
A.G49 - A.G50	stacking
A.G52 - A.A53	stacking
A.G52 - A.G71	stacking
A.A53 - A.A54	stacking
A.A54 - A.C55	stacking
A.U56 - A.C57	stacking
A.U56 - A.G67	stacking
A.C57 - A.U58	stacking
A.U58 - A.G59	stacking
A.C60 - A.C61	stacking
A.G64 - A.G65	stacking
A.G65 - A.A66	stacking
A.A66 - A.G67	stacking
A.G67 - A.U68	stacking
A.U68 - A.U69	stacking
A.U69 - A.C70	stacking
A.C70 - A.G71	stacking
A.G74 - A.C75	stacking
A.U76 - A.G77	stacking
A.G77 - A.C78	stacking
A.G77 - A.A98	stacking
A.A79 - A.G80	stacking
A.A79 - A.A96	stacking
A.G80 - A.U81	stacking
A.G80 - A.U95	stacking
A.U81 - A.G82	stacking
A.G82 - A.A83	stacking
A.G82 - A.A93	stacking
A.A83 - A.G84	stacking
A.G84 - A.C85	stacking
A.G84 - A.U90	stacking
A.C85 - A.U86	stacking
A.A87 - A.U88	stacking
A.A93 - A.C94	stacking
A.C94 - A.U95	stacking
A.U95 - A.A96	stacking
A.A96 - A.C97	stacking
A.A99 - A.C100	stacking
A.C100 - A.C101	stacking
A.A104 - A.G105	stacking
A.G105 - A.C106	stacking
A.G107 - A.A108	stacking
A.A108 - A.C109	stacking
A.A110 - A.G111	stacking
A.G111 - A.A112	stacking
A.A112 - A.G113	stacking
A.G113 - A.C114	stacking
A.C114 - A.U115	stacking
A.U115 - A.A116	stacking
A.A116 - A.G117	stacking
A.G117 - A.A118	stacking
A.A123 - A.U124	stacking
A.U124 - A.C125	stacking

## Sheet: FRAM_Cyt
FRAM cytoplasmic		A. = Atom
Base-pair	Interaction type
A.C3 - A.G117	stacking
A.A4 - A.G5	stacking
A.G5 - A.C6	stacking
A.C6 - A.A7	stacking
A.A7 - A.C8	stacking
A.A7 - A.G113	stacking
A.C8 - A.A9	stacking
A.A9 - A.G10	stacking
A.A9 - A.G111	stacking
A.G10 - A.U11	stacking
A.G13 - A.C14	stacking
A.G13 - A.G107	stacking
A.U15 - A.C16	stacking
A.U15 - A.G105	stacking
A.A17 - A.C18	stacking
A.A17 - A.G103	stacking
A.A19 - A.G74	stacking
A.A19 - A.C101	stacking
A.C21 - A.U22	stacking
A.C21 - A.G50	stacking
A.U22 - A.G23	stacking
A.A26 - A.G47	stacking
A.U27 - A.C28	stacking
A.C29 - A.G44	stacking
A.U30 - A.G43	stacking
A.A31 - A.U32	stacking
A.A31 - A.A42	stacking
A.C33 - A.A34	stacking
A.A34 - A.G39	stacking
A.G39 - A.A40	stacking
A.A40 - A.G41	stacking
A.G41 - A.A42	stacking
A.A42 - A.G43	stacking
A.G43 - A.G44	stacking
A.G44 - A.C45	stacking
A.C45 - A.U46	stacking
A.G47 - A.A48	stacking
A.A48 - A.G49	stacking
A.G49 - A.G50	stacking
A.G52 - A.A53	stacking
A.G52 - A.G71	stacking
A.A53 - A.A54	stacking
A.A54 - A.C55	stacking
A.U56 - A.C57	stacking
A.U56 - A.G67	stacking
A.C57 - A.U58	stacking
A.U58 - A.G59	stacking
A.C60 - A.C61	stacking
A.G64 - A.G65	stacking
A.G65 - A.A66	stacking
A.A66 - A.G67	stacking
A.G67 - A.U68	stacking
A.U68 - A.U69	stacking
A.U69 - A.C70	stacking
A.G71 - A.A72	stacking
A.A72 - A.G73	stacking
A.G74 - A.C75	stacking
A.U76 - A.G77	stacking
A.G77 - A.C78	stacking
A.G77 - A.A98	stacking
A.C78 - A.A79	stacking
A.A79 - A.G80	stacking
A.A79 - A.A96	stacking
A.G80 - A.U81	stacking
A.G80 - A.U95	stacking
A.U81 - A.G82	stacking
A.G82 - A.A83	stacking
A.G82 - A.A93	stacking
A.A83 - A.G84	stacking
A.G84 - A.C85	stacking
A.G84 - A.U90	stacking
A.C85 - A.U86	stacking
A.A87 - A.U88	stacking
A.A93 - A.C94	stacking
A.C94 - A.U95	stacking
A.U95 - A.A96	stacking
A.A96 - A.C97	stacking
A.C97 - A.A98	stacking
A.A98 - A.A99	stacking
A.A99 - A.C100	stacking
A.G103 - A.A104	stacking
A.A104 - A.G105	stacking
A.G105 - A.C106	stacking
A.G107 - A.A108	stacking
A.A108 - A.C109	stacking
A.G111 - A.A112	stacking
A.A112 - A.G113	stacking
A.G113 - A.C114	stacking
A.C114 - A.U115	stacking
A.U115 - A.A116	stacking
A.A116 - A.G117	stacking
A.G117 - A.A118	stacking
A.U124 - A.C125	stacking
A.C125 - A.U126	stacking

## Sheet: AS_Uxt_SINEB2-b
AS Uxt SINEB2-b		A. = Atom
Base-pair	Interaction type
A.U1 - A.U2	stacking
A.U2 - A.A3	stacking
A.A3 - A.U4	stacking
A.U4 - A.U5	stacking
A.U5 - A.U6	stacking
A.A8 - A.A9	stacking
A.A9 - A.A10	stacking
A.A12 - A.U13	stacking
A.U13 - A.A14	stacking
A.A14 - A.U15	stacking
A.G16 - A.A17	stacking
A.G16 - A.A48	stacking
A.A17 - A.G18	stacking
A.G18 - A.U19	stacking
A.A20 - A.U185	stacking
A.U21 - A.U22	stacking
A.U22 - A.U23	stacking
A.A25 - A.C26	stacking
A.A25 - A.G37	stacking
A.C27 - A.G35	stacking
A.U28 - A.G29	stacking
A.U28 - A.G34	stacking
A.G29 - A.A33	stacking
A.C30 - A.A31	stacking
A.A31 - A.U32	stacking
A.A33 - A.G34	stacking
A.G34 - A.G35	stacking
A.G35 - A.C36	stacking
A.C36 - A.G37	stacking
A.G37 - A.C38	stacking
A.C38 - A.A39	stacking
A.U43 - A.A44	stacking
A.A44 - A.C45	stacking
A.C45 - A.C46	stacking
A.C46 - A.C47	stacking
A.C47 - A.A48	stacking
A.G51 - A.A52	stacking
A.U56 - A.G183	stacking
A.A57 - A.G58	stacking
A.G58 - A.A59	stacking
A.A59 - A.A60	stacking
A.A60 - A.G61	stacking
A.G61 - A.A62	stacking
A.G61 - A.U179	stacking
A.A62 - A.G63	stacking
A.G63 - A.G64	stacking
A.G63 - A.U177	stacking
A.G67 - A.G68	stacking
A.G67 - A.A174	stacking
A.U73 - A.G172	stacking
A.C74 - A.U75	stacking
A.U75 - A.C76	stacking
A.C77 - A.G169	stacking
A.U78 - A.G79	stacking
A.G79 - A.A80	stacking
A.G79 - A.A166	stacking
A.G81 - A.U160	stacking
A.G85 - A.G86	stacking
A.G85 - A.U161	stacking
A.G86 - A.A87	stacking
A.A87 - A.G88	stacking
A.G88 - A.U89	stacking
A.G88 - A.U158	stacking
A.U89 - A.U90	stacking
A.A92 - A.G94	stacking
A.G94 - A.C95	stacking
A.C95 - A.U96	stacking
A.U97 - A.G98	stacking
A.G98 - A.U99	stacking
A.G98 - A.A152	stacking
A.U99 - A.G100	stacking
A.G100 - A.A148	stacking
A.A101 - A.G102	stacking
A.A101 - A.G149	stacking
A.G102 - A.C103	stacking
A.C103 - A.U104	stacking
A.G105 - A.C106	stacking
A.G105 - A.G145	stacking
A.C107 - A.A108	stacking
A.C107 - A.G142	stacking
A.A108 - A.U109	stacking
A.A108 - A.G141	stacking
A.U111 - A.G112	stacking
A.G112 - A.G113	stacking
A.G113 - A.A114	stacking
A.G113 - A.C137	stacking
A.A114 - A.U115	stacking
A.C117 - A.G134	stacking
A.U118 - A.G119	stacking
A.U118 - A.G133	stacking
A.G119 - A.G120	stacking
A.G119 - A.A132	stacking
A.G120 - A.A121	stacking
A.G120 - A.C131	stacking
A.A122 - A.A127	stacking
A.C129 - A.C130	stacking
A.C131 - A.A132	stacking
A.A132 - A.G133	stacking
A.G133 - A.G134	stacking
A.G134 - A.U135	stacking
A.U135 - A.C136	stacking
A.C136 - A.C137	stacking
A.C137 - A.U138	stacking
A.U138 - A.U139	stacking
A.U140 - A.G141	stacking
A.G141 - A.G142	stacking
A.G145 - A.G146	stacking
A.G146 - A.C147	stacking
A.C147 - A.A148	stacking
A.G149 - A.G150	stacking
A.G150 - A.C151	stacking
A.A152 - A.G153	stacking
A.G153 - A.G154	stacking
A.G154 - A.U155	stacking
A.G156 - A.C157	stacking
A.C157 - A.U158	stacking
A.C159 - A.U160	stacking
A.U161 - A.U164	stacking
A.A162 - A.A163	stacking
A.U164 - A.C165	stacking
A.A166 - A.G168	stacking
A.G169 - A.A170	stacking
A.A171 - A.G172	stacking
A.G172 - A.C173	stacking
A.A174 - A.U175	stacking
A.U175 - A.C176	stacking
A.U177 - A.C178	stacking
A.U179 - A.U180	stacking
A.A182 - A.G183	stacking
A.G183 - A.C184	stacking
A.U185 - A.C186	stacking

## Sheet: AS_Txnip_SINEB2
AS Txnip SINEB2		A. = Atom
Base-pair	Interaction type
A.A2 - A.U3	stacking
A.U3 - A.G4	stacking
A.G4 - A.C5	stacking
A.C5 - A.C6	stacking
A.C6 - A.U7	stacking
A.U8 - A.A9	stacking
A.G10 - A.A11	stacking
A.G15 - A.G16	stacking
A.G15 - A.C107	stacking
A.G16 - A.C106	stacking
A.G18 - A.C105	stacking
A.U19 - A.U20	stacking
A.U20 - A.A21	stacking
A.A21 - A.A22	stacking
A.A21 - A.A102	stacking
A.G23 - A.A24	stacking
A.A24 - A.G25	stacking
A.G28 - A.C96	stacking
A.U29 - A.G30	stacking
A.G30 - A.A94	stacking
A.G32 - A.C93	stacking
A.C33 - A.U34	stacking
A.U34 - A.G91	stacking
A.C36 - A.C37	stacking
A.G38 - A.U39	stacking
A.U40 - A.U41	stacking
A.U41 - A.U42	stacking
A.U43 - A.U44	stacking
A.U43 - A.C81	stacking
A.U44 - A.G45	stacking
A.G45 - A.G46	stacking
A.G45 - A.A79	stacking
A.G46 - A.U47	stacking
A.C49 - A.U50	stacking
A.G51 - A.G52	stacking
A.G51 - A.C71	stacking
A.G52 - A.G53	stacking
A.G53 - A.A54	stacking
A.G53 - A.C69	stacking
A.A54 - A.C55	stacking
A.G58 - A.A59	stacking
A.G58 - A.G64	stacking
A.A59 - A.A60	stacking
A.C61 - A.U62	stacking
A.U62 - A.C63	stacking
A.G64 - A.U65	stacking
A.U66 - A.U67	stacking
A.C69 - A.U70	stacking
A.U70 - A.C71	stacking
A.A74 - A.U75	stacking
A.C77 - A.U78	stacking
A.C81 - A.A82	stacking
A.A82 - A.A83	stacking
A.A86 - A.C87	stacking
A.C88 - A.A89	stacking
A.A89 - A.A90	stacking
A.A90 - A.G91	stacking
A.G91 - A.C92	stacking
A.C92 - A.C93	stacking
A.C93 - A.A94	stacking
A.A94 - A.U95	stacking
A.C96 - A.U97	stacking
A.U97 - A.C98	stacking
A.C98 - A.U99	stacking
A.U99 - A.U100	stacking
A.G103 - A.C104	stacking
A.C104 - A.C105	stacking
A.C105 - A.C106	stacking
A.C106 - A.C107	stacking

## Sheet: SINEB2_B3consensus
SINEB2 B3 Consensus		A. = Atom
Base-pair	Interaction type
A.U1 - A.U2	stacking
A.U2 - A.U3	stacking
A.U3 - A.U4	stacking
A.U4 - A.U5	stacking
A.U5 - A.U6	stacking
A.U7 - A.A8	stacking
A.A8 - A.A9	stacking
A.A9 - A.A10	stacking
A.A10 - A.A11	stacking
A.A11 - A.A12	stacking
A.A12 - A.U13	stacking
A.U14 - A.U15	stacking
A.U14 - A.G37	stacking
A.A16 - A.U17	stacking
A.A16 - A.G35	stacking
A.U20 - A.A33	stacking
A.A22 - A.U23	stacking
A.A22 - A.G31	stacking
A.U23 - A.U24	stacking
A.U25 - A.A27	stacking
A.A27 - A.U28	stacking
A.U28 - A.G29	stacking
A.G29 - A.U30	stacking
A.G31 - A.U32	stacking
A.U32 - A.A33	stacking
A.G35 - A.A36	stacking
A.A36 - A.G37	stacking
A.G37 - A.U38	stacking
A.U41 - A.G91	stacking
A.U41 - A.C226	stacking
A.G44 - A.C45	stacking
A.G44 - A.G88	stacking
A.C46 - A.G86	stacking
A.U47 - A.G48	stacking
A.G48 - A.C49	stacking
A.C49 - A.A50	stacking
A.A50 - A.U51	stacking
A.A50 - A.G82	stacking
A.U51 - A.G52	stacking
A.G52 - A.U53	stacking
A.A54 - A.U55	stacking
A.A54 - A.G75	stacking
A.G56 - A.U57	stacking
A.G56 - A.G73	stacking
A.C58 - A.G71	stacking
A.G60 - A.U61	stacking
A.G60 - A.G69	stacking
A.U61 - A.G62	stacking
A.G62 - A.U63	stacking
A.G62 - A.A67	stacking
A.A67 - A.C68	stacking
A.G69 - A.U70	stacking
A.G71 - A.C72	stacking
A.G73 - A.U74	stacking
A.G75 - A.C76	stacking
A.G79 - A.G80	stacking
A.G80 - A.U81	stacking
A.G82 - A.C83	stacking
A.C84 - A.C85	stacking
A.C85 - A.G86	stacking
A.G86 - A.C87	stacking
A.G88 - A.G89	stacking
A.G89 - A.A90	stacking
A.G91 - A.G92	stacking
A.G91 - A.C227	stacking
A.G92 - A.C121	stacking
A.G92 - A.C226	stacking
A.C93 - A.C94	stacking
A.C94 - A.A95	stacking
A.C94 - A.G118	stacking
A.A95 - A.G96	stacking
A.A95 - A.G117	stacking
A.G96 - A.U116	stacking
A.A98 - A.G99	stacking
A.G102 - A.G103	stacking
A.G103 - A.C112	stacking
A.C104 - A.G105	stacking
A.G105 - A.G109	stacking
A.G108 - A.G109	stacking
A.G109 - A.A110	stacking
A.A110 - A.U111	stacking
A.C112 - A.C113	stacking
A.C113 - A.C114	stacking
A.C114 - A.C115	stacking
A.C115 - A.U116	stacking
A.G117 - A.G118	stacking
A.G118 - A.A119	stacking
A.A119 - A.A120	stacking
A.U122 - A.G224	stacking
A.G123 - A.G124	stacking
A.G123 - A.A223	stacking
A.G124 - A.A125	stacking
A.G124 - A.C222	stacking
A.A125 - A.G126	stacking
A.G126 - A.U127	stacking
A.G126 - A.U220	stacking
A.A129 - A.A131	stacking
A.A131 - A.G132	stacking
A.G132 - A.A133	stacking
A.A133 - A.U134	stacking
A.U134 - A.G135	stacking
A.G135 - A.G136	stacking
A.G136 - A.U137	stacking
A.G141 - A.A142	stacking
A.G141 - A.A211	stacking
A.G143 - A.C144	stacking
A.C145 - A.G146	stacking
A.C145 - A.G207	stacking
A.C148 - A.G183	stacking
A.A149 - A.G151	stacking
A.A149 - A.G182	stacking
A.G151 - A.U152	stacking
A.G151 - A.U181	stacking
A.U152 - A.G153	stacking
A.G153 - A.G154	stacking
A.G153 - A.U179	stacking
A.G154 - A.G155	stacking
A.G154 - A.C178	stacking
A.G155 - A.U156	stacking
A.G155 - A.C177	stacking
A.C158 - A.U159	stacking
A.C158 - A.G175	stacking
A.U159 - A.G174	stacking
A.G160 - A.G161	stacking
A.G160 - A.G173	stacking
A.G161 - A.G162	stacking
A.G162 - A.A163	stacking
A.G162 - A.C171	stacking
A.C166 - A.G167	stacking
A.G167 - A.A168	stacking
A.A168 - A.A169	stacking
A.A169 - A.C170	stacking
A.C171 - A.C172	stacking
A.G173 - A.G174	stacking
A.G174 - A.G175	stacking
A.G175 - A.U176	stacking
A.U176 - A.C177	stacking
A.U179 - A.C180	stacking
A.C180 - A.U181	stacking
A.G182 - A.G183	stacking
A.G183 - A.C205	stacking
A.A185 - A.G186	stacking
A.G186 - A.A187	stacking
A.G186 - A.U201	stacking
A.A187 - A.G188	stacking
A.G188 - A.C189	stacking
A.G188 - A.U199	stacking
A.C189 - A.A190	stacking
A.A190 - A.G191	stacking
A.A190 - A.G197	stacking
A.C192 - A.C193	stacking
A.G195 - A.A211	stacking
A.G197 - A.C198	stacking
A.C198 - A.U199	stacking
A.U201 - A.U202	stacking
A.C205 - A.C206	stacking
A.G207 - A.C208	stacking
A.C208 - A.U209	stacking
A.U209 - A.G210	stacking
A.G210 - A.A211	stacking
A.C213 - A.C214	stacking
A.A215 - A.U216	stacking
A.U216 - A.C217	stacking
A.C217 - A.U218	stacking
A.C219 - A.U220	stacking
A.U220 - A.C221	stacking
A.C221 - A.C222	stacking
A.C222 - A.A223	stacking
A.A223 - A.G224	stacking
A.G224 - A.C225	stacking

## Sheet: AS_Nars2_SINEB2
AS Nars2 SINEB2		A. = Atom
Base-pair	Interaction type
A.U3 - A.U4	stacking
A.U4 - A.U5	stacking
A.U5 - A.U6	stacking
A.U7 - A.U8	stacking
A.A9 - A.C10	stacking
A.U11 - A.U12	stacking
A.U11 - A.G34	stacking
A.G13 - A.U14	stacking
A.G13 - A.A32	stacking
A.A17 - A.G18	stacking
A.A17 - A.G30	stacking
A.G18 - A.G19	stacking
A.G18 - A.U29	stacking
A.G19 - A.U20	stacking
A.G19 - A.C28	stacking
A.G21 - A.G26	stacking
A.G26 - A.C27	stacking
A.C27 - A.C28	stacking
A.G30 - A.C31	stacking
A.A32 - A.U33	stacking
A.U33 - A.G34	stacking
A.G36 - A.U37	stacking
A.A38 - A.U39	stacking
A.A38 - A.A125	stacking
A.U39 - A.C40	stacking
A.U41 - A.A42	stacking
A.U41 - A.G122	stacking
A.A42 - A.A121	stacking
A.U43 - A.C44	stacking
A.U45 - A.A46	stacking
A.A46 - A.U47	stacking
A.G48 - A.A50	stacking
A.G48 - A.A115	stacking
A.C52 - A.G53	stacking
A.C52 - A.G112	stacking
A.G53 - A.A54	stacking
A.G53 - A.G110	stacking
A.A54 - A.A55	stacking
A.A55 - A.U56	stacking
A.G59 - A.U60	stacking
A.U61 - A.C62	stacking
A.C62 - A.C63	stacking
A.G65 - A.G66	stacking
A.G65 - A.A81	stacking
A.G66 - A.U67	stacking
A.G66 - A.C80	stacking
A.A68 - A.U69	stacking
A.C70 - A.C71	stacking
A.A72 - A.C73	stacking
A.C73 - A.A74	stacking
A.A74 - A.G75	stacking
A.G75 - A.A76	stacking
A.A76 - A.G77	stacking
A.G77 - A.A78	stacking
A.A78 - A.C79	stacking
A.C80 - A.A81	stacking
A.A81 - A.A82	stacking
A.A84 - A.G85	stacking
A.G85 - A.U102	stacking
A.U86 - A.G87	stacking
A.G87 - A.G88	stacking
A.G88 - A.A89	stacking
A.A89 - A.U90	stacking
A.G91 - A.A96	stacking
A.U95 - A.A96	stacking
A.A96 - A.U97	stacking
A.U97 - A.C98	stacking
A.C98 - A.U99	stacking
A.C100 - A.C101	stacking
A.C101 - A.U102	stacking
A.G103 - A.A104	stacking
A.A104 - A.A105	stacking
A.A105 - A.A106	stacking
A.A106 - A.U107	stacking
A.G112 - A.U113	stacking
A.A115 - A.U116	stacking
A.G118 - A.A119	stacking
A.A119 - A.C120	stacking
A.A121 - A.G122	stacking
A.G122 - A.U123	stacking
A.U123 - A.U124	stacking
A.U124 - A.A125	stacking
A.A125 - A.U126	stacking
A.G127 - A.U213	stacking
A.G129 - A.C212	stacking
A.C130 - A.U131	stacking
A.U131 - A.G210	stacking
A.G132 - A.C133	stacking
A.G132 - A.A209	stacking
A.A135 - A.U136	stacking
A.G139 - A.A140	stacking
A.A140 - A.G141	stacking
A.U142 - A.G143	stacking
A.G143 - A.C144	stacking
A.C144 - A.U145	stacking
A.U146 - A.G147	stacking
A.U146 - A.G160	stacking
A.G147 - A.G148	stacking
A.G147 - A.A159	stacking
A.G148 - A.A149	stacking
A.G148 - A.C158	stacking
A.A149 - A.A150	stacking
A.U151 - A.A152	stacking
A.A154 - A.A155	stacking
A.C157 - A.C158	stacking
A.A159 - A.G160	stacking
A.G160 - A.G161	stacking
A.G161 - A.U162	stacking
A.C163 - A.C164	stacking
A.U165 - A.C166	stacking
A.A170 - A.A171	stacking
A.A170 - A.A189	stacking
A.G172 - A.A173	stacking
A.A173 - A.G174	stacking
A.G174 - A.C175	stacking
A.C175 - A.A176	stacking
A.A176 - A.U177	stacking
A.A176 - A.G183	stacking
A.G181 - A.U182	stacking
A.G183 - A.C184	stacking
A.U185 - A.C186	stacking
A.U187 - A.U188	stacking
A.A189 - A.A190	stacking
A.G196 - A.A197	stacking
A.A197 - A.G198	stacking
A.G198 - A.A199	stacking
A.G198 - A.U204	stacking
A.C200 - A.A201	stacking
A.A201 - A.U202	stacking
A.C203 - A.U204	stacking
A.U204 - A.C205	stacking
A.G207 - A.U208	stacking
A.A209 - A.G210	stacking
A.G210 - A.C211	stacking
A.C212 - A.U213	stacking

## Sheet: AS_Abhd11_SINEB2
AS Abhd11 SINEB2		A. = Atom
Base-pair	Interaction type
A.U2 - A.U3	stacking
A.A4 - A.U5	stacking
A.U6 - A.U7	stacking
A.G9 - A.C10	stacking
A.G9 - A.G18	stacking
A.C10 - A.U11	stacking
A.U12 - A.A14	stacking
A.A14 - A.U15	stacking
A.U15 - A.G16	stacking
A.G16 - A.U17	stacking
A.C20 - A.U21	stacking
A.G22 - A.A23	stacking
A.U25 - A.G26	stacking
A.G30 - A.C31	stacking
A.C31 - A.U32	stacking
A.U32 - A.U33	stacking
A.G34 - A.G66	stacking
A.U37 - A.G38	stacking
A.G38 - A.U39	stacking
A.U39 - A.A40	stacking
A.A40 - A.U41	stacking
A.A40 - A.A61	stacking
A.G42 - A.C44	stacking
A.G42 - A.G59	stacking
A.U45 - A.U58	stacking
A.G46 - A.U47	stacking
A.G48 - A.U49	stacking
A.G48 - A.G55	stacking
A.G55 - A.C56	stacking
A.C56 - A.C57	stacking
A.C57 - A.U58	stacking
A.G59 - A.U60	stacking
A.U60 - A.A61	stacking
A.A61 - A.C62	stacking
A.C62 - A.C63	stacking
A.C63 - A.U64	stacking
A.G66 - A.U67	stacking
A.U67 - A.G68	stacking
A.G68 - A.C69	stacking
A.C69 - A.C70	stacking
A.U71 - A.U72	stacking
A.C73 - A.A74	stacking
A.A74 - A.G75	stacking
A.G75 - A.A76	stacking
A.G77 - A.U78	stacking
A.U78 - A.U79	stacking
A.G80 - A.A81	stacking
A.G80 - A.A197	stacking
A.A81 - A.G82	stacking
A.G82 - A.A83	stacking
A.G84 - A.G85	stacking
A.G84 - A.U192	stacking
A.G85 - A.A86	stacking
A.G85 - A.C187	stacking
A.G87 - A.G88	stacking
A.G87 - A.U180	stacking
A.G88 - A.G89	stacking
A.G88 - A.C179	stacking
A.G89 - A.C90	stacking
A.C90 - A.A91	stacking
A.A91 - A.U92	stacking
A.A91 - A.G176	stacking
A.U92 - A.A93	stacking
A.A93 - A.G94	stacking
A.A93 - A.G174	stacking
A.G94 - A.G95	stacking
A.G95 - A.A96	stacking
A.G95 - A.A172	stacking
A.A96 - A.U97	stacking
A.U97 - A.C98	stacking
A.C98 - A.U99	stacking
A.U99 - A.C100	stacking
A.G103 - A.G104	stacking
A.G103 - A.A163	stacking
A.A105 - A.A106	stacking
A.A106 - A.C107	stacking
A.U108 - A.G161	stacking
A.G109 - A.G110	stacking
A.G109 - A.A160	stacking
A.G110 - A.A111	stacking
A.G110 - A.C159	stacking
A.A111 - A.A112	stacking
A.U113 - A.U114	stacking
A.U113 - A.A155	stacking
A.G115 - A.C116	stacking
A.C116 - A.A117	stacking
A.A117 - A.G118	stacking
A.A117 - A.G137	stacking
A.G118 - A.G119	stacking
A.G119 - A.U120	stacking
A.G119 - A.C135	stacking
A.U120 - A.G121	stacking
A.G121 - A.A132	stacking
A.G122 - A.U123	stacking
A.U123 - A.U124	stacking
A.G125 - A.G127	stacking
A.G127 - A.A128	stacking
A.A128 - A.G129	stacking
A.G129 - A.C130	stacking
A.C130 - A.C131	stacking
A.C135 - A.U136	stacking
A.U136 - A.G137	stacking
A.G140 - A.G141	stacking
A.G140 - A.A153	stacking
A.G141 - A.U142	stacking
A.G141 - A.C152	stacking
A.U142 - A.C143	stacking
A.C143 - A.C144	stacking
A.C144 - A.G146	stacking
A.G146 - A.G148	stacking
A.G148 - A.G149	stacking
A.G149 - A.A150	stacking
A.A150 - A.C151	stacking
A.C151 - A.C152	stacking
A.A153 - A.U154	stacking
A.A155 - A.C156	stacking
A.C158 - A.C159	stacking
A.C159 - A.A160	stacking
A.A160 - A.G161	stacking
A.G161 - A.C162	stacking
A.G165 - A.A166	stacking
A.A166 - A.A167	stacking
A.A169 - A.U170	stacking
A.U170 - A.C171	stacking
A.A172 - A.U173	stacking
A.G174 - A.U175	stacking
A.G176 - A.C177	stacking
A.C177 - A.U178	stacking
A.U178 - A.C179	stacking
A.C179 - A.U180	stacking
A.A183 - A.U184	stacking
A.U184 - A.U185	stacking
A.U185 - A.C186	stacking
A.C186 - A.C187	stacking
A.C187 - A.U188	stacking
A.G189 - A.G191	stacking
A.C193 - A.U194	stacking
A.A197 - A.A198	stacking
A.A198 - A.C199	stacking
A.C199 - A.C200	stacking

## Sheet: AS_Epb4.9_SINEB2
AS Epb4.9 SINEB2		A. = Atom
Base-pair	Interaction type
A.U2 - A.U3	stacking
A.U3 - A.A4	stacking
A.A4 - A.U5	stacking
A.U5 - A.U6	stacking
A.U6 - A.U7	stacking
A.U10 - A.U11	stacking
A.U13 - A.C14	stacking
A.U13 - A.C214	stacking
A.U15 - A.U16	stacking
A.U15 - A.G91	stacking
A.U16 - A.U17	stacking
A.U17 - A.A18	stacking
A.A18 - A.C85	stacking
A.G22 - A.C69	stacking
A.A24 - A.U25	stacking
A.A24 - A.G67	stacking
A.G26 - A.A65	stacking
A.A27 - A.G28	stacking
A.G28 - A.U29	stacking
A.G30 - A.U31	stacking
A.G30 - A.A61	stacking
A.G32 - A.U33	stacking
A.G32 - A.A59	stacking
A.A38 - A.G39	stacking
A.A38 - A.G52	stacking
A.G39 - A.A40	stacking
A.G39 - A.U51	stacking
A.A40 - A.C41	stacking
A.C41 - A.U42	stacking
A.U42 - A.G43	stacking
A.U44 - A.U45	stacking
A.G48 - A.U49	stacking
A.U49 - A.C50	stacking
A.C50 - A.U51	stacking
A.U51 - A.G52	stacking
A.G52 - A.U53	stacking
A.G56 - A.C58	stacking
A.A59 - A.C60	stacking
A.C60 - A.A61	stacking
A.A61 - A.U62	stacking
A.A65 - A.U66	stacking
A.G67 - A.C68	stacking
A.C68 - A.C69	stacking
A.U70 - A.G71	stacking
A.G71 - A.C72	stacking
A.U73 - A.G83	stacking
A.G74 - A.U75	stacking
A.G74 - A.A82	stacking
A.U75 - A.U76	stacking
A.C77 - A.A78	stacking
A.A78 - A.U79	stacking
A.U79 - A.G80	stacking
A.G80 - A.G81	stacking
A.G81 - A.A82	stacking
A.A82 - A.G83	stacking
A.G83 - A.U84	stacking
A.U84 - A.C85	stacking
A.C86 - A.A87	stacking
A.A87 - A.G88	stacking
A.G88 - A.A89	stacking
A.A89 - A.A90	stacking
A.G91 - A.A92	stacking
A.G93 - A.G94	stacking
A.G94 - A.G95	stacking
A.G94 - A.C213	stacking
A.G95 - A.C96	stacking
A.C96 - A.A97	stacking
A.A97 - A.G210	stacking
A.U98 - A.C99	stacking
A.C99 - A.G100	stacking
A.C99 - A.G110	stacking
A.G100 - A.G109	stacking
A.G101 - A.A102	stacking
A.A102 - A.C104	stacking
A.C106 - A.C107	stacking
A.C107 - A.U108	stacking
A.U108 - A.G109	stacking
A.G109 - A.G110	stacking
A.G115 - A.G116	stacking
A.G115 - A.A209	stacking
A.G116 - A.A117	stacking
A.G116 - A.C208	stacking
A.A117 - A.G118	stacking
A.G118 - A.U119	stacking
A.G118 - A.U206	stacking
A.U120 - A.U204	stacking
A.A121 - A.C122	stacking
A.A121 - A.C203	stacking
A.A123 - A.G124	stacking
A.A123 - A.G201	stacking
A.G124 - A.A125	stacking
A.G124 - A.U200	stacking
A.A125 - A.U126	stacking
A.U126 - A.G127	stacking
A.G127 - A.A128	stacking
A.G127 - A.A197	stacking
A.A128 - A.G129	stacking
A.G129 - A.U130	stacking
A.G129 - A.U195	stacking
A.G131 - A.G132	stacking
A.G131 - A.A193	stacking
A.G132 - A.C133	stacking
A.U138 - A.G139	stacking
A.U142 - A.A171	stacking
A.U142 - A.G172	stacking
A.G143 - A.A171	stacking
A.U144 - A.U145	stacking
A.U145 - A.A146	stacking
A.A146 - A.A147	stacking
A.A147 - A.G148	stacking
A.G148 - A.A149	stacking
A.A149 - A.A150	stacking
A.A150 - A.C151	stacking
A.C151 - A.C152	stacking
A.C152 - A.G161	stacking
A.A153 - A.A154	stacking
A.A153 - A.G160	stacking
A.G160 - A.G161	stacking
A.G161 - A.U162	stacking
A.C164 - A.U165	stacking
A.C166 - A.U167	stacking
A.G168 - A.A169	stacking
A.G172 - A.A173	stacking
A.G174 - A.C175	stacking
A.C175 - A.A176	stacking
A.A176 - A.G177	stacking
A.A176 - A.G183	stacking
A.A178 - A.C179	stacking
A.C179 - A.A181	stacking
A.U182 - A.G183	stacking
A.G183 - A.C184	stacking
A.C184 - A.U185	stacking
A.U185 - A.C186	stacking
A.C191 - A.U192	stacking
A.A193 - A.C194	stacking
A.C194 - A.U195	stacking
A.U195 - A.G196	stacking
A.G198 - A.C199	stacking
A.G201 - A.U202	stacking
A.U202 - A.C203	stacking
A.C205 - A.U206	stacking
A.U206 - A.C207	stacking
A.C207 - A.C208	stacking
A.C208 - A.A209	stacking
A.G210 - A.C211	stacking
A.C211 - A.C212	stacking
A.C212 - A.C213	stacking
A.C213 - A.C214	stacking

[truncated: 10 more sheets: AS_Wfdc5_SINEB2, AS_Pgbd1_SINEB2, AS_Gsk3b_SINEB2, AS_Rhod_SINEB2_Mm2, AS_Rhod_SINEB2_B3A, AS_E4f1_SINEB2_Mm2, AS_E4f1_SINEB2_Mm1t, AS_Uxt_SINEB2-a, AS_Gadd45a_SINEB2-a, AS_Gadd45a_SINEB2-b]
