# Supplementary material for: Decryption of sequence, structure, and functional features of SINE repeat elements in SINEUP non-coding RNA-mediated post-transcriptional gene regulation
Source: Nat Commun. 2024 Feb 21;15:1400. doi: 10.1038/s41467-024-45517-3 (PMC10881587; doi:10.1038/s41467-024-45517-3)
Supplement: Supplementary file 11 — Source Data [file 41467_2024_45517_MOESM11_ESM.xlsx]

## Sheet: Fig1d_top_blot_T-test
	Figure 1 c and Figure 1d top blot
	Western blot–based EGFP band intensities normalized to ACTB expression a measurement of SINEUP-induced protein fold change
				Original fold change values					log2 fold change
		Sample	Biological Rep 1	Biological Rep 2	Biological Rep 3	Average	SEM	Standard Deviation	Biological Rep 1	Biological Rep 2	Biological Rep 3	Average	t-test (2-tail)	t-test (2-tail) using original fold change values
		Empty Vector	1	1	1	1	0	0	0	0	0	0
		Direct AS Uchl1 SINEB2	1.14054	1.07595	1.03203	1.08284	0.031514	0.0545838	0.189718	0.105616	0.0454804	0.113605	0.0532099	0.0582664
		ΔAS Uchl1 SINEB2	0.827853	1.29423	0.994742	1.03894	0.136434	0.23631	-0.272553	0.372097	-0.00760596	0.0306458	0.87782	0.789485
		ΔBD AS Uchl1	1.46979	1.93149	1.30774	1.56967	0.186857	0.323646	0.555611	0.949711	0.387078	0.6308	0.0193729	0.0380762
		AS Uchl1 SINEB2	2.36189	2.19058	1.11492	1.88913	0.39025	0.675934	1.23994	1.13132	0.156942	0.842733	0.0706363	0.0849401
		AS Uchl1 SINEB2-RS	1.8215	1.9753	0.945901	1.5809	0.320589	0.555277	0.865129	0.982072	-0.0802383	0.588988	0.154778	0.144215
		AS Uchl1_Δ5′-32nt	3.96646	3.0856	2.37277	3.14161	0.460912	0.798323	1.98785	1.62555	1.24657	1.61999	0.00163272	0.00968708
		AS Gadd45α SINEB2-a	1.24188	1.06903	0.605897	0.972267	0.189859	0.328846	0.312522	0.096299	-0.722855	-0.104678	0.756581	0.890931
		AS Gadd45α SINEB2-b	1.65663	1.04742	0.890354	1.19814	0.233689	0.404761	0.728254	0.0668457	-0.167549	0.209183	0.479007	0.444267
		AS Gadd45α SINEB2-ab	1.58963	1.24184	1.09359	1.30835	0.147005	0.25462	0.66869	0.312476	0.129076	0.370081	0.0797118	0.103938
		AS Gadd45α SINEB2-ba	0.989684	1.07982	1.082	1.0505	0.0304157	0.0526816	-0.0149596	0.110791	0.113706	0.0698457	0.174929	0.172168
						P(T<=t) one-tail		P<= 0.02; *	P<= 0.002; **	P<= 0.0002; ***	P<= 0.00002; ****	P> 0.02; NS
						P(T<=t) two-tail		P<= 0.05; *	P<= 0.005; **	P<= 0.0005; ***	P<= 0.00005; ****	P> 0.05; NS

## Sheet: Fig1d_bottom_blot_T-test
	Figure 1 c and Figure 1d bottom blot
	Western blot–based EGFP band intensities normalized to ACTB expression a measurement of SINEUP-induced protein fold change
					Original fold change values					log2 fold change
			Sample	Biological Rep 1	Biological Rep 2	Biological Rep 3	Average	SEM	Standard Deviation	Biological Rep 1	Biological Rep 2	Biological Rep 3	Average	t-test (2-tail)	t-test using original fold change values
			Empty Vector	1	1	1	1	0	0	0	0	0	0
			Direct AS Uchl1 SINEB2	1.08204	1.02379	1.20654	1.10412	0.0538996	0.0933568	0.113757	0.0339148	0.270877	0.139516	0.115543	0.125555
			ΔAS Uchl1 SINEB2	0.921027	1.34674	0.88878	1.05218	0.147573	0.255605	-0.118684	0.429474	-0.170101	0.046896	0.818929	0.741483
			ΔBD AS Uchl1	1.74531	1.49483	1.32002	1.52005	0.123416	0.213763	0.803483	0.57998	0.400563	0.594675	0.00697026	0.0135445
			AS Uchl1 SINEB2	2.34515	1.53484	1.15347	1.67782	0.351357	0.608569	1.22968	0.618088	0.205982	0.684583	0.0827526	0.125939
			AS Uchl1_Δ5′-32nt	3.7425	2.40367	2.21294	2.78637	0.481224	0.833504	1.904	1.26524	1.14596	1.4384	0.00362724	0.0206155
			AS Txnip SINEB2	2.09083	1.53243	1.1976	1.60695	0.260531	0.451253	1.06408	0.615817	0.260148	0.64668	0.0497987	0.080281
			AS Uxt SINEB2-a	1.82459	1.6108	1.0943	1.5099	0.21677	0.375456	0.867572	0.687781	0.130008	0.561787	0.064657	0.0783221
			AS Uxt SINEB2-b	2.3138	2.27767	1.37067	1.98738	0.30853	0.534389	1.21026	1.18756	0.454881	0.9509	0.0185736	0.0328925
			AS Uxt SINEB2-ab	2.00203	2.05261	0.894167	1.6496	0.377999	0.654714	1.00146	1.03746	-0.161383	0.625846	0.187163	0.160827
			AS Uxt SINEB2-ba	0.851021	1.60594	0.692615	1.04986	0.281776	0.48805	-0.232734	0.683418	-0.529874	-0.0263968	0.945838	0.868151
		P(T<=t) one-tail		P<= 0.02; *	P<= 0.002; **	P<= 0.0002; ***	P<= 0.00002; ****	P> 0.02; NS
		P(T<=t) two-tail		P<= 0.05; *	P<= 0.005; **	P<= 0.0005; ***	P<= 0.00005; ****	P> 0.05; NS

## Sheet: Figure1c_graph
		Combined data of Figure 1d top and bottom blots for graph in Figure 1c
					Blot 1	Blot 2		Blot 1	Blot 2		Blot 1	Blot 2
				Sample	Biological Rep 1	Biological Rep 1	Biological Rep 1_Average	Biological Rep 2	Biological Rep 2	Biological Rep 2_Average	Biological Rep 3	Biological Rep 3	Biological Rep 3_Average	Average all biological reps	SEM	SD	Biological Rep 1_Average log2 FC	Biological Rep 2_Average log2 FC	Biological Rep 3_Average log2 FC	log2 FC Average 3 reps	t-test
				Empty Vector	1	1	1	1	1	1	1	1	1	1	0	0	0	0	0	0
				Direct AS Uchl1 SINEB2	1.14054	1.08204	1.11129	1.07595	1.02379	1.04987	1.03203	1.20654	1.11928	1.09348	0.0219276	0.0379798	0.152237	0.0702106	0.162576	0.128341	0.0117595
				ΔAS Uchl1 SINEB2	0.827853	0.921027	0.87444	1.29423	1.34674	1.32049	0.994742	0.88878	0.941761	1.04556	0.138829	0.240459	-0.193568	0.40107	-0.0865671	0.0403116	0.836442
				ΔBD ASUchl1 SINEB2	1.46979	1.74531	1.60755	1.93149	1.49483	1.71316	1.30774	1.32002	1.31388	1.54486	0.119447	0.206887	0.684864	0.776658	0.393836	0.618453	0.00584798
				AS Uchl1 SINEB2	2.36189	2.34515	2.35352	2.19058	1.53484	1.86271	1.11492	1.15347	1.1342	1.78348	0.35421	0.61351	1.23482	0.897404	0.181671	0.771298	0.0679084
				ASUchl1 _Δ5ʹ-32nt	3.96646	3.7425	3.85448	3.0856	2.40367	2.74463	2.37277	2.21294	2.29285	2.96399	0.463953	0.80359	1.94654	1.45661	1.19714	1.53343	0.0022167
				Sample	Biological Rep 1	Biological Rep 2	Biological Rep 3	Average 3 reps	SEM
				Empty Vector	1	1	1	1	0
				Direct AS Uchl1 SINEB2	1.11129	1.04987	1.11928	1.09348	0.0219276
				ΔAS Uchl1 SINEB2	0.87444	1.32049	0.941761	1.04556	0.138829
				ΔBD AS Uchl1 SINEB2	1.60755	1.71316	1.31388	1.54486	0.119447
				AS Uchl1 SINEB2	2.35352	1.86271	1.1342	1.78348	0.35421
				AS Uchl1 _Δ5ʹ-32nt	3.85448	2.74463	2.29285	2.96399	0.463953
				AS Txnip SINEB2	2.09083	1.53243	1.1976	1.60695	0.260531
				AS Gadd45α SINEB2-a	1.24188	1.06903	0.605897	0.972267	0.189859
				AS Gadd45α SINEB2-b	1.65663	1.04742	0.890354	1.19814	0.233689
				AS Gadd45α SINEB2-ab	1.58963	1.24184	1.09359	1.30835	0.147005
				AS Gadd45α SINEB2-ba	0.989684	1.07982	1.082	1.0505	0.0304157
				AS Uxt SINEB2-a	1.82459	1.6108	1.0943	1.5099	0.21677
				AS Uxt SINEB2-b	2.3138	2.27767	1.37067	1.98738	0.30853
				AS Uxt SINEB2-ab	2.00203	2.05261	0.894167	1.6496	0.377999
				AS Uxt SINEB2-ba	0.851021	1.60594	0.692615	1.04986	0.281776

## Sheet: Fig1e_Left_blot_T-test
	Figure 1e	Left blot
	GFP protein fold changes in HEK293T cells after co-transfection with sense EGFP and miniSINEUP. Western blot images and corresponding GFP band intensities normalized to ACTB expression level.
	Dotted rectangle represents samples included in this study. Remaining sample is not included.
		Original fold change values								log2 transformed
	Sample Name	Biological rep 1	Biological rep 2	Biological rep 3	Biological rep 4	Biological rep 5	Average	SEM	Standard Deviation	Biological rep 1	Biological rep 2	Biological rep 3	Biological rep 4	Biological rep 5	Average [log2 FC]	t-test (2-tail)	t-test (2-tail) using original fold change
	Empty Vector	1	1	1	1	1	1	0	0	0	0	0	0	0	0
	AS Uchl1	2.78309	2.47181	2.05223	1.68136	1.95952	2.1896	0.19519	0.436457	1.47669	1.30557	1.0372	0.749629	0.970502	1.10792	2.45638e-05	0.000291201
	AS Uxt-b	2.86305	2.51372	1.16503	1.09287	2.00177	1.92729	0.353722	0.790948	1.51755	1.32983	0.220369	0.128127	1.00128	0.839431	0.0183313	0.0305781
	AS Uchl1 + AS Uxt-b	1.95156	1.70732	1.558	0.966316	1.6994	1.57652	0.16516	0.369309	0.964629	0.771733	0.639693	-0.049433	0.765029	0.61833	0.00765706	0.00819035
	3X AS Uchl1	2.78739	2.95416	2.04176	1.65989	1.72171	2.23298	0.269617	0.602882	1.47891	1.56275	1.02981	0.731089	0.783839	1.11728	0.000195034	0.00181843
	SINEB2/B3 consensus	1.92776	1.70264	1.36035	1.08818	1.77006	1.5698	0.151939	0.339746	0.946923	0.767772	0.443976	0.121918	0.823797	0.620877	0.00324294	0.0056229
	AS Nars2	2.51017	1.74845	1.56707	1.16729	1.3145	1.66149	0.234668	0.524733	1.32779	0.806075	0.648069	0.223159	0.394509	0.67992	0.00732761	0.0225336
	AS Abhd11	2.58284	1.90811	1.54573	1.32826	1.19341	1.71167	0.249065	0.556926	1.36896	0.932147	0.628287	0.409536	0.255086	0.718803	0.00674956	0.0212372
	AS Epb4.9	2.14969	1.59791	1.47693	1.12918	1.49704	1.57015	0.165095	0.369164	1.10413	0.676184	0.562597	0.175272	0.582116	0.620059	0.00307875	0.00865068
	AS Wfdc5	1.68875	1.42184	1.51229	0.933083	1.09712	1.33061	0.138228	0.309087	0.755953	0.507756	0.596732	-0.0999233	0.133718	0.378847	0.0427324	0.0437322
										P(T<=t) one-tail		P<= 0.02; *	P<= 0.002; **	P<= 0.0002; ***	P<= 0.00002; ****	P> 0.02; NS
										P(T<=t) two-tail		P<= 0.05; *	P<= 0.005; **	P<= 0.0005; ***	P<= 0.00005; ****	P> 0.05; NS

## Sheet: Fig1e_Right_blot_T-test
	Figure 1e	Right blot
	GFP protein fold changes in HEK293T cells after co-transfection with sense EGFP and miniSINEUP. Western blot images and corresponding GFP band intensities normalized to ACTB expression level.
	Dotted rectangle represents samples included in this study. Remaining sample is not included.
		Original fold change values								log2 transformed
	Sample Name	Biological rep 1	Biological rep 2	Biological rep 3	Biological rep 4	Biological rep 5	Average	SEM	Standard Deviation	Biological rep 1	Biological rep 2	Biological rep 3	Biological rep 4	Biological rep 5	Average [log2 FC]	t-test (2-tail)	t-test (2-tail) with original fold change values
	Empty Vector	1	1	1	1	1	1	0	0	0	0	0	0	0	0
	AS Uchl1	2.59607	2.69493	1.66956	1.51073	2.09175	2.11261	0.237888	0.531935	1.37633	1.43025	0.739464	0.595245	1.06471	1.0412	0.00024434	0.00158802
	AS Pgbd1	2.13119	1.7129	1.2709	1.1631	1.97254	1.65013	0.189779	0.424359	1.09166	0.776442	0.345846	0.217978	0.980051	0.682396	0.00417692	0.0090119
	AS Gsk3b	1.47943	1.60979	1.44874	1.34092	1.9996	1.5757	0.114315	0.255615	0.565046	0.686868	0.534801	0.423223	0.999709	0.641929	0.000188704	0.00100655
	AS Rhod_B2_Mm2	2.04176	1.88405	1.31684	1.08321	1.95491	1.65616	0.191478	0.428159	1.02981	0.913838	0.397083	0.115318	0.967104	0.684631	0.00543688	0.00899735
	AS Rhod_B3A	1.82035	1.53852	1.32531	0.907099	2.25517	1.56929	0.227204	0.508044	0.864215	0.621546	0.406333	-0.140667	1.17324	0.584933	0.0298381	0.0366189
	AS E4f1_B2_Mm2	2.44354	2.27687	1.67657	1.00986	2.28565	1.9385	0.266556	0.596038	1.28897	1.18705	0.745512	0.0141568	1.1926	0.885659	0.00577807	0.00783649
	AS E4f1_B2_Mm1t	2.12458	1.6444	0.988158	1.28852	2.11224	1.63158	0.224268	0.501479	1.08717	0.717563	-0.0171865	0.36572	1.07878	0.64641	0.0161107	0.0226265
							P(T<=t) one-tail		P<= 0.02; *	P<= 0.002; **	P<= 0.0002; ***	P<= 0.00002; ****	P> 0.02; NS
							P(T<=t) two-tail		P<= 0.05; *	P<= 0.005; **	P<= 0.0005; ***	P<= 0.00005; ****	P> 0.05; NS

## Sheet: Figure_2f
	Figure 2f
	Effect of antisense Gadd45α SINEB2-a deletion mutants on GFP protein expression as measured by Western blot.
	Dotted rectangle represents samples included in this study. Remaining samples are not included.
			GFP fold change
		Sample	Biological rep 1	Biological rep 2	Biological rep 3	Average	SEM	Standard Deviation	t-test (2-tail) compared to Full length
		Empty Vector	1	1	1	1	0	0
		Full_AS Gadd45α_SINEB2-a	0.7	1.1085	1.14	0.982835	0.141709	0.245448
		∆27-36_AS Gadd45α_SINEB2-a	1.1	1.73347	1.53	1.45449	0.186724	0.323416	0.0254465
		∆40-50_AS Gadd45α_SINEB2-a	0.68	0.938744	0.73	0.782915	0.0792403	0.137248	0.22047
		∆66-76_AS Gadd45α_SINEB2-a	1.15	0.981833	1.3	1.14394	0.0918968	0.15917	0.435247
		∆92-101_AS Gadd45α_SINEB2-a	0.84	1.96423	1.27	1.35808	0.327512	0.567268	0.258733

## Sheet: SupplementaryFig1b_blot
	Supplementary Fig. 1b blot
	Western blot analysis of sense Gadd45α protein expression in HEK293T/17 cells co-transfected with sense/antisense Gadd45α for 24 h.

## Sheet: SupplementaryFig2a
Supplementary Figure 2a		qRT-PCR results for GFP mRNA and SINEUP-GFP RNA
	Sample	Target	2^-DD Ct of Rep 1	2^-DD Ct of Rep 2	2^-DD Ct of Rep 3	Average 2^-DD Ct	DD Ct SD Rep 1	DD Ct SD Rep 2	DD Ct SD Rep 3	Average Standard Deviation	Standard Error Mean	t-test (2-tail) For GFP
1	Empty Vector	GFP	1.11139	1.10174	0.646091	0.953074	0.0578441	0.170586	0.110411	0.112947	0.0325705
		AS GFP				#DIV/0!				#DIV/0!	#DIV/0!
2	Direct AS Uchl1 SINEB2	GFP	1.1119	0.791764	0.626609	0.843424	0.115475	0.212743	0.0832831	0.137167	0.0389138	0.628247
		AS GFP	0.81505	0.716182	0.436066	0.655766	0.151146	0.225791	0.135308	0.170748	0.0278983
3	ΔAS Uchl1 SINEB2	GFP	1	1	1	1	0.121806	0.105639	0.0584996	0.0953148	0.01899	0.7751
		AS GFP	1	1	1	1	0.126474	0.10321	0.0611075	0.0969303	0.019129
4	ΔBD AS Uchl1 SINEB2	GFP	1.04746	0.898243	0.768234	0.904644	0.100733	0.188145	0.113683	0.134187	0.0272368	0.793889
		AS GFP	0.652316	0.671653	0.543945	0.622638	0.125849	0.204507	0.137006	0.155787	0.0245716
5	AS Uchl1 SINEB2	GFP	2.63887	1.20932	0.922064	1.59008	0.11015	0.0887144	0.0826965	0.0938538	0.00833144	0.313258
		AS GFP	1.63583	1.02139	0.791943	1.14972	0.100798	0.0927563	0.185967	0.126507	0.0298205
6	AS Uchl1 _Δ5ʹ-32nt	GFP	1.3766	1.25366	0.901989	1.17742	0.115356	0.0458229	0.0810849	0.0807547	0.0200732	0.34407
		AS GFP	0.661437	0.707353	0.528332	0.632374	0.116273	0.0424321	0.0844326	0.081046	0.0213833
7	AS Txnip SINEB2	GFP	1.84117	1.4774	1.25339	1.52398	0.0969368	0.188118	0.102401	0.129152	0.0295253	0.0680496
		AS GFP	2.19919	2.00071	1.47346	1.89112	0.0848078	0.1854	0.122342	0.13085	0.0293485
8	AS Gadd45α SINEB2-a	GFP	0.93349	1.60076	0.672363	1.06887	0.185067	0.542725	0.0923328	0.273375	0.13731	0.732744
		AS GFP	1.75109	3.08671	0.989426	1.94241	0.0894252	0.539799	0.376066	0.335097	0.131616
9	AS Gadd45α SINEB2-b	GFP	1.63571	1.51791	1.02292	1.39218	0.266745	0.0648283	0.126618	0.152731	0.0597326	0.144435
		AS GFP	1.69211	1.56125	1.12493	1.45943	0.22322	0.0419618	0.135998	0.133727	0.052337
10	AS Gadd45α SINEB2-ab	GFP	0.992218	0.909618	0.796956	0.899597	0.133103	0.240276	0.19358	0.188987	0.0310235	0.760174
		AS GFP	1.39362	1.83559	1.1714	1.46687	0.0803134	0.112068	0.124641	0.105674	0.0131896
11	AS Gadd45α SINEB2-ba	GFP	1.14918	1.02704	0.78245	0.986222	0.037638	0.104564	0.127836	0.0900128	0.0270354	0.868331
		AS GFP	2.11659	2.18382	1.34594	1.88212	0.104796	0.122172	0.174448	0.133805	0.0209311
12	AS Uxt SINEB2-a	GFP	1.40046	1.02654	1.0599	1.1623	0.421986	0.128006	0.821568	0.457187	0.200986	0.342664
		AS GFP	1.13699	0.791965	1.14652	1.02516	0.415415	0.256763	0.807079	0.493085	0.16354
13	AS Uxt SINEB2-b	GFP	1.36898	1.10146	0.866295	1.11225	0.156655	0.218593	0.301914	0.225721	0.0420839	0.493209
		AS GFP	0.950693	0.735489	0.670862	0.785681	0.179318	0.232977	0.363784	0.258693	0.0547811
14	AS Uxt SINEB2-ab	GFP	1.30646	1.02977	0.788353	1.04153	0.077825	0.0797902	0.178576	0.112064	0.0332609	0.701087
		AS GFP	0.886223	0.860347	0.740818	0.82913	0.0864801	0.113055	0.12811	0.109215	0.0121698
15	AS Uxt SINEB2-ba	GFP	1.26939	0.753088	0.657269	0.893248	0.138005	0.0494249	0.0212972	0.0695756	0.0351649	0.818623
		AS GFP	0.880492	0.737704	0.569221	0.729139	0.14591	0.0754997	0.0478578	0.0897557	0.0291888
		Sample name
	1		Empty Vector
	2		Direct AS Uchl1 SINEB2
	3		ΔAS Uchl1 SINEB2
	4		ΔBD AS Uchl1 SINEB2
	5		AS Uchl1 SINEB2
	6		AS Uchl1 SINEB2-RS
	7		AS Uchl1 _Δ5ʹ-32nt
	8		AS Txnip SINEB2
	9		AS Gadd45α SINEB2-a
	10		AS Gadd45α SINEB2-b
	11		AS Gadd45α SINEB2-ab
	12		AS Gadd45α SINEB2-ba
	13		AS Uxt SINEB2-a
	14		AS Uxt SINEB2-b
	15		AS Uxt SINEB2-ab
	16		AS Uxt SINEB2-ba

## Sheet: SupplementaryFig_2b
		Supplementary Figure 2b		qRT-PCR results for GFP mRNA and miniSINEUP-GFP RNA
		Sample Name	Detector	Rep1_2^-DD Ct	Rep2_2^-DD Ct	Rep3_2^-DD Ct	Average 2^-DD Ct	Rep1_DD Ct SD	Rep2_DD Ct SD	Rep3_DD Ct SD	Average 2^-DD Ct SEM	t-test (2-tail) for GFP		Sample Name	Detector	Rep1_Ct Avg	Rep2_Ct Avg	Rep3_Ct Avg	Average Ct	Average Ct SEM
		Empty Vector	Sense GFP	0.609448	1.27708	1.34142	1.07598	0.0549313	0.0692888	0.137376	0.0254287			Empty Vector	GAPDH	16.6856	16.8589	17.6928	17.0791	0.310895
			AS GFP	8.10484e-06	4.71566e-06	2.12137e-05	1.13447e-05	0.31805	0.299292	0.30508	0.00554551				Sense GFP	15.2635	12.881	13.7152	13.9532	0.697985
		AS Uchl1	Sense GFP	1	1	1	1	0.116292	0.0955223	0.15356	0.0169782	0.761681			AS GFP	33.8111	35.3841	34.4633	34.5529	0.456288
			AS GFP	1	1	1	1	0.106094	0.21328	0.352932	0.0714613			AS Uchl1	GAPDH	16.8004	17.9272	16.7721	17.1666	0.380418
		AS Uxt-b	Sense GFP	1.10169	0.695794	0.990865	0.929449	0.0484354	0.188219	0.111213	0.0404216	0.607779			Sense GFP	14.6638	14.3023	13.2183	14.0615	0.434307
			AS GFP	0.861849	0.961311	1.04652	0.95656	0.0742504	0.196295	0.215641	0.0442595				AS GFP	17.0131	18.7584	18.018	17.9299	0.505758
		AS Uchl1 + AS Uxt-b	Sense GFP	1.05178	1.01653	1.05121	1.03984	0.0428743	0.169444	0.112648	0.0366016	0.884868		AS Uxt-b	GAPDH	16.2117	16.9294	17.4192	16.8534	0.350624
			AS GFP	0.831602	0.978974	1.21973	1.0101	0.110158	0.0994355	0.227599	0.041051				Sense GFP	13.9355	13.8277	13.8786	13.8806	0.0311448
		3X AS Uchl1	Sense GFP	1.37459	0.946277	1.44313	1.25467	0.12154	0.101789	0.0719371	0.0144178	0.559328			AS GFP	16.639	17.8175	18.5995	17.6853	0.569804
			AS GFP	0.696218	0.994656	1.19063	0.9605	0.0823822	0.188456	0.0431437	0.043402			AS Uchl1 + AS Uxt-b	GAPDH	16.9009	17.2439	16.638	16.9276	0.175409
		SINEB2/B3 consensus	Sense GFP	1.7837	0.880584	0.95969	1.20799	0.15101	0.0979616	0.0462125	0.0302532	0.740394			Sense GFP	14.6915	13.5953	13.0122	13.7663	0.492264
			AS GFP	1.06474	0.955149	1.25846	1.09278	0.183012	0.098746	0.0391758	0.0417254				AS GFP	17.3796	18.1058	17.5974	17.6943	0.215135
		AS Nars2	Sense GFP	0.867504	0.644407	1.07988	0.863929	0.0839418	0.196878	0.182916	0.0355477	0.469423		3X AS Uchl1	GAPDH	16.4001	16.8504	17.4332	16.8946	0.299044
			AS GFP	0.973655	0.985592	1.4477	1.13565	0.038727	0.157228	0.124261	0.0353122				Sense GFP	13.8045	13.3051	13.3501	13.4866	0.15949
		AS Abhd11	Sense GFP	1.18102	1.00265	1.21763	1.13376	0.0362157	0.103846	0.19081	0.0447437	0.823898			AS GFP	17.1352	17.6894	18.4273	17.7506	0.37427
			AS GFP	1.35717	1.81025	1.93491	1.70078	0.0283073	0.129208	0.0956151	0.0296646			SINEB2/B3 consensus	GAPDH	17.0412	17.2017	17.078	17.107	0.048541
		AS Epb4.9	Sense GFP	1.09892	1.70087	1.04405	1.28128	0.0239461	0.223275	0.24793	0.0709101	0.549733			Sense GFP	14.0698	13.7602	13.5835	13.8045	0.142104
			AS GFP	1.18862	1.81364	1.64214	1.54813	0.0214241	0.235583	0.268839	0.0775257				AS GFP	17.1634	18.0991	17.9922	17.7516	0.295693
		AS Wfdc5	Sense GFP	1.24245	1.36126	1.73086	1.44486	0.0384111	0.0779428	0.0953181	0.0168376	0.252884		AS Nars2	GAPDH	16.6815	16.708	16.9983	16.7959	0.101483
			AS GFP	5.41371	13.3235	17.3683	12.0352	0.0418953	0.137527	0.167021	0.0377653				Sense GFP	14.75	13.717	13.3336	13.9335	0.422976
		AS Pgbd1	Sense GFP	1.13162	1.18316	1.38518	1.23332	0.0986515	0.165307	0.102165	0.0216566	0.557948			AS GFP	16.9328	17.5601	17.7105	17.4011	0.238162
			AS GFP	2.34299	5.09009	5.71915	4.38408	0.18532	0.0658038	0.0985374	0.0356581			AS Abhd11	GAPDH	16.9561	17.1626	16.9698	17.0295	0.0666589
		AS Gsk3b	Sense GFP	1.19538	0.939154	1.48654	1.20703	0.106833	0.178434	0.181601	0.0244119	0.666771			Sense GFP	14.5796	13.5338	13.1319	13.7484	0.431452
			AS GFP	4.6387	1.00265	9.51525	5.0522	0.0916372	0.133163	0.114131	0.0120012				AS GFP	16.7283	17.1376	17.2635	17.0431	0.161561
		AS Rhod_B2_Mm2	Sense GFP	1.35989	0.703337	1.02869	1.03064	0.0661116	0.107593	0.0689616	0.0133775	0.8876		AS Epb4.9	GAPDH	16.9121	17.7736	16.1907	16.9588	0.457541
			AS GFP	0.425941	0.730838	0.944483	0.700421	0.0359516	0.0954065	0.0693967	0.0172078				Sense GFP	14.6394	13.3824	12.5747	13.5322	0.600727
		AS Rhod_B3A	Sense GFP	1.3106	0.924593	1.71138	1.31553	0.102808	0.0791468	0.0986933	0.00729851	0.503355			AS GFP	16.8755	17.7459	16.7211	17.1142	0.31901
			AS GFP	0.805792	1.44368	2.29423	1.51457	0.046595	0.0418406	0.0913583	0.0157733			AS Wfdc5	GAPDH	16.6542	17.6333	17.4407	17.2427	0.299476
		AS E4f1_B2_Mm2	Sense GFP	1.49536	1.0659	1.32533	1.29553	0.0762258	0.0496037	0.0138681	0.0180651	0.454336			Sense GFP	14.2044	13.5634	13.0954	13.6211	0.321454
			AS GFP	1.00873	1.5269	1.83135	1.45566	0.0494265	0.0553091	0.0632778	0.00401361				AS GFP	14.4303	14.7286	14.5682	14.5757	0.0861815
		AS E4f1_B2_Mm1t	Sense GFP	1.60874	0.784313	1.56408	1.31904	0.0844423	0.213084	0.206037	0.0417556	0.531747		AS Pgbd1	GAPDH	16.6427	17.6312	17.1813	17.1518	0.285739
			AS GFP	0.916043	1.71951	2.48203	1.70586	0.0381006	0.155461	0.130182	0.0356615				Sense GFP	14.3278	13.7636	13.1574	13.7496	0.337936
															AS GFP	15.6271	16.1147	15.9114	15.8844	0.141408
														AS Gsk3b	GAPDH	16.8953	16.5909	17.3339	16.94	0.215664
															Sense GFP	14.5013	13.0565	13.2081	13.5886	0.458416
															AS GFP	14.8943	14.9268	15.3296	15.0502	0.139997
														AS Rhod_B2_Mm2	GAPDH	16.7002	16.4241	16.9833	16.7025	0.16144
															Sense GFP	14.1201	13.3068	13.3887	13.6052	0.25854
															AS GFP	18.1442	17.7076	18.3116	18.0545	0.180029
		Empty Vector												AS Rhod_B3A	GAPDH	16.4365	16.8055	17.5749	16.939	0.335314
		AS Uchl1													Sense GFP	13.9098	13.2936	13.2459	13.4831	0.213779
		AS Uxt-b													AS GFP	16.9608	17.1069	17.6228	17.2302	0.200781
		AS Uchl1 + AS Uxt-b												AS E4f1_B2_Mm2	GAPDH	16.5899	17.5051	17.1728	17.0893	0.267488
		3X AS Uchl1													Sense GFP	13.8728	13.788	13.2127	13.6245	0.207373
		SINEB2/B3 consensus													AS GFP	16.79	17.7257	17.5458	17.3538	0.286641
		AS Nars2												AS E4f1_B2_Mm1t	GAPDH	16.9194	15.8239	16.9481	16.5638	0.370025
		AS Abhd11													Sense GFP	14.0969	12.5495	12.749	13.1318	0.485983
		AS Epb4.9													AS GFP	17.2586	15.8731	16.8825	16.6714	0.413647
		AS Wfdc5
		AS Pgbd1
		AS Gsk3b
		AS Rhod_B2_Mm2
		AS Rhod_B3A
		AS E4f1_B2_Mm2
		AS E4f1_B2_Mm1t
